# Supplementary material for: Malignant Tumor Purity Reveals the Driven and Prognostic Role of CD3E in Low-Grade Glioma Microenvironment
Source: Front Oncol. 2021 Sep 7;11:676124. doi: 10.3389/fonc.2021.676124 (PMC8454269; doi:10.3389/fonc.2021.676124)
Supplement: Supplementary file 8 [file Table_1.xls]

id	logFC	AveExpr	t	P.Value	adj.P.Val	B
CD3E	0.503295809	8.649802964	14.40338668	1.42E-32	1.79E-28	61.13156074
WDR3	0.540363078	10.02952273	7.664637838	8.06E-13	5.09E-09	18.49935579
CRABP2	0.574072526	9.887544159	6.228970818	2.80E-09	2.95E-06	10.83194902
MED25	0.573890545	11.43372184	5.924860734	1.38E-08	8.78E-06	9.336745297
SMAD6	0.550032094	10.45999636	5.684686913	4.69E-08	2.19E-05	8.192201363
E2F2	0.693043415	10.64766022	5.252812033	3.88E-07	8.76E-05	6.219641785
GINS2	0.533676905	11.25321286	5.242127839	4.08E-07	9.05E-05	6.172291826
IGSF5	0.516925989	10.51716762	5.105327492	7.78E-07	0.000138426	5.572409614
KCNIP2	-0.536835389	11.71033535	-4.940829827	1.66E-06	0.000224976	4.867025643
LILRB4	0.506478422	10.80823907	4.702932166	4.82E-06	0.000443965	3.878588909
DCT	0.502273512	9.540816174	4.647528152	6.15E-06	0.000528874	3.653897899
ODF3L2	0.576656	10.64614952	4.512395766	1.10E-05	0.000800847	3.114777787
TIMP4	-0.510869026	13.07861009	-4.481681624	1.26E-05	0.000863925	2.994022926
CCDC102A	0.509777687	9.870020133	4.438659043	1.51E-05	0.000968816	2.825996927
OGDHL	-0.637992324	10.6329741	-4.374222798	1.98E-05	0.001134901	2.576800385
SLC15A3	0.503853693	11.32422623	4.240455271	3.43E-05	0.001631014	2.069005197
UPK1A	0.53882417	9.495526718	4.145964642	5.03E-05	0.002086546	1.718163105
REM1	0.608584569	10.1515664	3.694195512	0.000285911	0.006441522	0.133288723
SYN2	-0.540068307	11.02732174	-3.671646968	0.000310571	0.006820564	0.058290223
RIT2	-0.566802961	9.842119138	-3.652833622	0.000332668	0.007175631	-0.003980119
P2RY1	-0.516521879	11.04178184	-3.590960734	0.000416251	0.008445283	-0.206811791
CAMK4	-0.531039098	11.1737369	-3.538931093	0.000501454	0.009460263	-0.37503508
KCNC2	-0.55737961	9.807488872	-3.537115392	0.000504704	0.009490048	-0.380866863
SNCB	-0.517715216	11.36075391	-3.439724186	0.000711111	0.011889479	-0.689820861
CALY	-0.621502119	11.73796524	-3.337668732	0.001010534	0.015188051	-1.005393893
ALDH1A3	0.520520621	10.04313718	3.110935353	0.002142657	0.025217118	-1.676091605
ZFR2	-0.549079809	11.97666622	-2.95740967	0.00348293	0.034901532	-2.10603765
